# Supplementary material for: Measuring childhood mortality through mobile phone interviews in Mozambique
Source: Trop Med Int Health. 2025 Sep 1;30(10):1087–96. doi: 10.1111/tmi.70004 (PMC12501560; doi:10.1111/tmi.70004)
Supplement: Supplementary file 1 — Data S1. Supporting Information. [file TMI-30-1087-s001.zip]

Archive with 3 entries (3 files):
- Fig A1-A2.JPG
- Fig A3-A4-A5.JPG
- Fig A6-A7.jpg
